# Supplementary material for: Inhibition of Cysteine Proteases by 6,6′-Dihydroxythiobinupharidine (DTBN) from Nuphar lutea
Source: Molecules. 2021 Aug 5;26(16):4743. doi: 10.3390/molecules26164743 (PMC8399019; doi:10.3390/molecules26164743)
Supplement: Supplementary file 1 [file molecules-26-04743-s001.zip]

Archive with 1 entries (1 files):
- molecules-1249598-supplementary.pdf
